# Supplementary material for: A Nasal Vaccine Candidate, Containing Three Antigenic Regions from SARS-CoV-2, to Induce a Broader Response
Source: Vaccines (Basel). 2024 May 28;12(6):588. doi: 10.3390/vaccines12060588 (PMC11209543; doi:10.3390/vaccines12060588)
Supplement: Supplementary file 1 [file vaccines-12-00588-s001.zip]

Archive with 1 entries (1 files):
- vaccines-3006852-supplementary.pdf
